# Supplementary material for: N6-Methyladenosine Directly Regulates CD40L Expression in CD4+ T Lymphocytes
Source: Biology (Basel). 2023 Jul 14;12(7):1004. doi: 10.3390/biology12071004 (PMC10376055; doi:10.3390/biology12071004)
Supplement: Supplementary file 1 [file biology-12-01004-s001.zip]

Archive with 1 entries (1 files):
- biology-2419798-supplementary.pdf
